# Supplementary material for: Modified Sequential Organ Failure Assessment Score vs. Early Warning Scores in Prehospital Care to Predict Major Adverse Cardiac Events in Acute Cardiovascular Disease
Source: J Cardiovasc Dev Dis. 2023 Feb 17;10(2):88. doi: 10.3390/jcdd10020088 (PMC9966856; doi:10.3390/jcdd10020088)
Supplement: Supplementary file 1 [file jcdd-10-00088-s001.zip]

Archive with 1 entries (1 files):
- jcdd-2225049-supplementary.pdf
